# Supplementary material for: Deciphering the Microbiota of Edible Insects Sold by Street Vendors in Thailand Using Metataxonomic Analysis
Source: Insects. 2025 Jan 26;16(2):122. doi: 10.3390/insects16020122 (PMC11855710; doi:10.3390/insects16020122)
Supplement: Supplementary file 1 [file insects-16-00122-s001.zip]

Archive with 1 entries (1 files):
- insects-3358582-supplementary.pdf
